# Supplementary material for: Multisite Fe3+ Luminescent Centers in the LiGaO2:Fe Nanocrystalline Phosphor
Source: Molecules. 2025 May 27;30(11):2331. doi: 10.3390/molecules30112331 (PMC12155774; doi:10.3390/molecules30112331)
Supplement: Supplementary file 1 [file molecules-30-02331-s001.zip]

Archive with 1 entries (1 files):
- molecules-3567916-supplementary.pdf
